# Supplementary material for: Exploring New Routes for Genetic Resistances to Potyviruses: The Case of the Arabidopsis thaliana Phosphoglycerates Kinases (PGK) Metabolic Enzymes
Source: Viruses. 2022 Jun 8;14(6):1245. doi: 10.3390/v14061245 (PMC9228606; doi:10.3390/v14061245)
Supplement: Supplementary file 1 [file viruses-14-01245-s001.zip]

Archive with 2 entries (2 files):
- SD Figure S1.pdf
- SD Table S1.xlsx
