# Supplementary material for: Exploring New Routes for Genetic Resistances to Potyviruses: The Case of the Arabidopsis thaliana Phosphoglycerates Kinases (PGK) Metabolic Enzymes
Source: Viruses. 2022 Jun 8;14(6):1245. doi: 10.3390/v14061245 (PMC9228606; doi:10.3390/v14061245)
Supplement: Supplementary file 1 [file viruses-14-01245-s001.zip › SD Table S1.xlsx]

## Sheet: Feuil1
PGKs sequences from plants, animals, algae and bacteria
Protein accession number	Localization/predicted localization	Species	Taxon
AT3G12780 (cPGK1)	chloroplastic	Arabidopsis thaliana	Plantea
AT1G56190 (cPGK2)	chloroplastic		Plantea
AT1G79550 (PGK3)	cytosolic		Plantea
XP_020865605 (PGK3)	cytosolic	Arabidopsis lyrata	Plantea
XP_020870483 (cPGK2)	chloroplastic		Plantea
XP_002884926 (cPGK1)	chloroplastic		Plantea
XP_013726971.1	cytosolic	Brassica napus	Plantea
XP_022551662.1	cytosolic		Plantea
XP_013648233.1	chloroplastic		Plantea
XP_013673186.1	chloroplastic		Plantea
XP_013685642.1	chloroplastic		Plantea
XP_022567020.1	chloroplastic		Plantea
XP_009128369.1	cytosolic	Brassica rapa	Plantea
XP_009106677.1	cytosolic		Plantea
XP_009124670.2	chloroplastic		Plantea
XP_009135249.2	chloroplastic		Plantea
XP_009146585.2	chloroplastic		Plantea
NP_001316520.1	cytosolic	Solanum lycopersicum	Plantea
XP_004243968.1	chloroplastic		Plantea
XP_025888879.1	nuclear?		Plantea
XP_004246636.1	nuclear?		Plantea
NP_001275451.1	cytosolic	Solanum tuberosum	Plantea
NP_001275227.1	chloroplastic		Plantea
XP_006354360.1	nuclear?		Plantea
XP_015170038.1	chloroplastic		Plantea
XP_022039613 (PGK1)	cytosolic	Helianthus annuus	Plantea
XP_021993422 (PGK2)	cytosolic		Plantea
XP_022001591 (cPGK3)	chloroplastic		Plantea
XP_016581535.1	chloroplastic	Capsicum annuum	Plantea
PHT77520.1	chloroplastic		Plantea
KAF3623713.1	chloroplastic		Plantea
XP_016542782.1	nuclear?		Plantea
XP_008447095.1	cytosolic	Cucus melo	Plantea
XP_008456300.1	chloroplastic		Plantea
A0A1S4DUU0	nuclear?		Plantea
ADR71054.1	chloroplastic	Nicotiana benthamiana	Plantea
Niben101Scf05295g05010.1*	cytosolic		Plantea
Niben101Scf02601g00003.1*	cytosolic		Plantea
Niben101Scf08390g05008.1*	cytosolic		Plantea
Niben101Scf02315g00010.1*	nuclear?		Plantea
Niben101Scf02139g03002.1*	nuclear?		Plantea
Niben101Scf03856g00004.1*	cytosolic		Plantea
Niben101Scf05688g08010.1*	cytosolic		Plantea
Niben101Scf05688g08002.1*	cytosolic		Plantea
NP_001312375.1	cytosolic	Nicotiana tabacum	Plantea
XP_016494189.1	chloroplastic		Plantea
P00560.2	cytosolic	Saccharomyces cerevisiae	Plantea
AQK86959.1 (PGK1)	chloroplastic	Zea mays	Plantea
Zm00001d010672_P001 (PGK2)	chloroplastic		Plantea
AQK68740.1 (PGK3)	cytosolic		Plantea
Zm00001d043194_P001 (PGK4)	chloroplastic		Plantea
Zm00001d032867_P001 (PGK5)	nuclear		Plantea
P18912.2	cytosolic	Geobacillus stearothermophilus	Bacteria
A8JC04	chloroplastic	Chlamydomonas reinhardtii	Algae
A8JFT4	cytosolic		Algae
P00558.3	cytosolic	Homo sapiens sapiens	Animal
P07205.3	cytosolic		Animal
P50315	cytosolic	Haloarcula vallismortis	Archae
AAC75963.1	cytosolic	Escherichia coli	Bacteria
NP_032854.2	cytosolic	Mus musculus	Animal
NP_112467.2	cytosolic		Animal
GAQ85336.1	cytosolic	Klebsormidium nitens	Algae
GAQ79801.1	chloroplastic		Algae
* N. benthamiana PGKs appearing in grey are classified as scaffold, and are not included in our analysis
Amongst those N. benthamiana PGKs, we can find 4 identical sequences predicted as translated from Met 2 : Niben101Scf05295g05010, Niben101Scf03856g00004, Niben101Scf02461g00003, Niben101Scf05688g08002 and that are exactly similar to the cPGK (ADR71054.1). This Case is similar to the Arabidopsis cPGK2 (AT1G56190.1) which we can find in TAIR a predicted cytosolic form (AT1G56190.2) that might be a …
